# Supplementary material for: Oral Supplementation with Z-Isomer-Rich Astaxanthin Inhibits Ultraviolet Light-Induced Skin Damage in Guinea Pigs
Source: Mar Drugs. 2022 Jun 24;20(7):414. doi: 10.3390/md20070414 (PMC9315510; doi:10.3390/md20070414)
Supplement: Supplementary file 1 [file marinedrugs-20-00414-s001.zip]

Archive with 1 entries (1 files):
- marinedrugs-1776345-supplementary.pdf
